# Supplementary material for: The genus Parasola in Pakistan with the description of two new species
Source: MycoKeys. 2018 Feb 27;(30):41–60. doi: 10.3897/mycokeys.30.21430 (PMC5904494; doi:10.3897/mycokeys.30.21430)
Supplement: XML Treatment for Parasola glabra [file mycokeys.30.21430-treatment1.xml]

<!DOCTYPE tp:taxon-treatment
  PUBLIC "-//TaxonX//DTD Taxonomic Treatment Publishing DTD v0 20100105//EN" "tax-treatment-NSO.dtd">
<tp:taxon-treatment xmlns:tp="http://www.plazi.org/taxpub"><tp:treatment-meta><kwd-group><label>Taxon classification</label><kwd><named-content xmlns:xlink="http://www.w3.org/1999/xlink" content-type="kingdom">Fungi</named-content></kwd><kwd><named-content xmlns:xlink="http://www.w3.org/1999/xlink" content-type="order">Agaricales</named-content></kwd><kwd><named-content xmlns:xlink="http://www.w3.org/1999/xlink" content-type="family">Psathyrellaceae</named-content></kwd></kwd-group><mixed-citation publication-type="journal"><person-group><name><surname>Hussain</surname><given-names>Shah</given-names></name><name><surname>Ahmad</surname><given-names>Habib</given-names></name><name><surname>Ullah</surname><given-names>Sadiq</given-names></name><name><surname>Afshan</surname><given-names>Najam-Ul-Sehar</given-names></name><name><surname>Pfister</surname><given-names>Donald H.</given-names></name><name><surname>Sher</surname><given-names>Hassan</given-names></name><name><surname>Ali</surname><given-names>Haidar</given-names></name><name><surname>Khalid</surname><given-names>Abdul N.</given-names></name></person-group><article-title>The genus <italic><tp:taxon-name><tp:taxon-name-part taxon-name-part-type="genus" reg="Parasola">Parasola</tp:taxon-name-part></tp:taxon-name></italic> in Pakistan with the description of two new species</article-title><source>MycoKeys</source><day>27</day><month>2</month><year>2018</year><volume>2018</volume><issue>30</issue><fpage>41</fpage><lpage>60</lpage><pub-id pub-id-type="doi">10.3897/mycokeys.30.21430</pub-id></mixed-citation></tp:treatment-meta><tp:nomenclature><tp:taxon-name>
            <tp:taxon-name-part taxon-name-part-type="genus" reg="Parasola">Parasola</tp:taxon-name-part>
            <tp:taxon-name-part taxon-name-part-type="species" reg="glabra">glabra</tp:taxon-name-part>
            <object-id xmlns:xlink="http://www.w3.org/1999/xlink" content-type="mycobank" xlink:type="simple">MB819601</object-id>
          </tp:taxon-name><tp:taxon-authority>Hussain, Afshan, Ahmad &amp; Khalid</tp:taxon-authority><tp:taxon-status xmlns:xlink="http://www.w3.org/1999/xlink" xlink:type="simple">sp. nov.</tp:taxon-status><xref ref-type="fig" rid="F4">Figures 4</xref><xref ref-type="fig" rid="F5">, 5</xref></tp:nomenclature><tp:treatment-sec sec-type="diagnosis" id="SECID0EC4AG"><title>Diagnosis.</title><p>The diagnostic features of <italic><tp:taxon-name><tp:taxon-name-part taxon-name-part-type="genus" reg="Parasola">Parasola</tp:taxon-name-part> <tp:taxon-name-part taxon-name-part-type="species" reg="glabra">glabra</tp:taxon-name-part></tp:taxon-name></italic> are grayish pileus, deeply plicate towards margin; disc slightly depressed, strong reddish orange; lamellae free, separated from the stipe by pseudocollarium; basidiospores 14.5–16.5 × 9.5–11.5 × 8.0–10.5 µm, in front view broadly ovoid to oblong, some with rhomboidal outline, in side view ellipsoid, with eccentric germ-pore of 1.5 µm diam.</p></tp:treatment-sec><tp:treatment-sec sec-type="material" id="SECID0ET4AG"><title>Type.</title><p>PAKISTAN. Khyber Pakhtunkhwa Province, Malakand, Qaldara, scattered under herbaceous plants, 480 m alt., 15 August 2014, S. Hussain SHP5 (holotype: <abbrev xmlns:xlink="http://www.w3.org/1999/xlink" xlink:title="University of the Punjab, Lahore, Pakistan" id="ABBRID0EZ4AG" xlink:type="simple">LAH</abbrev> SH-P5; GenBank accessions: <abbrev xmlns:xlink="http://www.w3.org/1999/xlink" xlink:title="internal transcribed spacers" id="ABBRID0E44AG" xlink:type="simple">ITS</abbrev> = <ext-link xmlns:xlink="http://www.w3.org/1999/xlink" ext-link-type="gen" xlink:href="KY461717" xlink:type="simple">KY461717</ext-link>; 28S = <ext-link xmlns:xlink="http://www.w3.org/1999/xlink" ext-link-type="gen" xlink:href="KY621806" xlink:type="simple">KY621806</ext-link>; <italic><abbrev xmlns:xlink="http://www.w3.org/1999/xlink" xlink:title="translation elongation factor 1α" id="ABBRID0EC5AG" xlink:type="simple">TEF1α</abbrev></italic> = <ext-link xmlns:xlink="http://www.w3.org/1999/xlink" ext-link-type="gen" xlink:href="KY461735" xlink:type="simple">KY461735</ext-link>).</p></tp:treatment-sec><tp:treatment-sec sec-type="description" id="SECID0EG5AG"><title>Description.</title><p>Pileus 20–30 mm diam, initially subglobose, later convex to hemispheric; at first smooth, without veil, the center glabrous at maturity, becoming deeply plicate towards the margin; light gray (2.5R 6/2) to moderate gray (7.5R 6/2); disc slightly depressed, strong reddish orange (7.5R 5/12). Lamellae free, fairly crowded, separated from the stipe by pseudocollarium, 0–2 lamellulae, regular, initially whitish, then dark brown becoming black at maturity, finally losing turgor and collapsing. Stipe 30–60 × 2–3 mm, central, equal, smooth, slightly sub-bulbous at the base, hollow, white, fragile, without annulus.</p><fig id="F4" position="float" orientation="portrait"><label>Figure 4.</label><caption><p>Basidiomata of <italic><tp:taxon-name><tp:taxon-name-part taxon-name-part-type="genus" reg="Parasola">Parasola</tp:taxon-name-part> <tp:taxon-name-part taxon-name-part-type="species" reg="glabra">glabra</tp:taxon-name-part></tp:taxon-name></italic> sp. nov. <bold>A, B</bold> Collection SHP-5 (HOLOTYPE <abbrev xmlns:xlink="http://www.w3.org/1999/xlink" xlink:title="University of the Punjab, Lahore, Pakistan" id="ABBRID0EA6AG" xlink:type="simple">LAH</abbrev>-SHP-5). Scale bars: 20 mm.</p></caption><graphic xmlns:xlink="http://www.w3.org/1999/xlink" xlink:href="mycokeys-30-041-g004.jpg" position="float" orientation="portrait" xlink:type="simple" id="oo_188434.jpg"/></fig><fig id="F5" position="float" orientation="portrait"><label>Figure 5.</label><caption><p>Anatomical features of <italic><tp:taxon-name><tp:taxon-name-part taxon-name-part-type="genus" reg="Parasola">Parasola</tp:taxon-name-part> <tp:taxon-name-part taxon-name-part-type="species" reg="glabra">glabra</tp:taxon-name-part></tp:taxon-name></italic> sp. nov. (<abbrev xmlns:xlink="http://www.w3.org/1999/xlink" xlink:title="University of the Punjab, Lahore, Pakistan" id="ABBRID0E36AG" xlink:type="simple">LAH</abbrev>-SHP-5). <bold>A</bold> Basidiospres <bold>B</bold> Basidia <bold>C</bold> Pleurocystidia <bold>D</bold> Pileipellis <bold>E</bold> Cheilocystidia. Scale bars: 12 µm (<bold>A</bold>), 20 µm (<bold>B–E</bold>).</p></caption><graphic xmlns:xlink="http://www.w3.org/1999/xlink" xlink:href="mycokeys-30-041-g005.jpg" position="float" orientation="portrait" xlink:type="simple" id="oo_188435.jpg"/></fig><p>Basidiospores (13)14.5–16.5(18) × (7.5)9.5–11.5(15) × (9)8.0–10.5(11.5) µm, on average 15.8 × 10.9 × 10.1 µm, Q<sub>1</sub> = 1.3–1.5, Q<sub>2</sub> = 1.4–1.6, avQ = 1.4; in face view broadly ovoid to oblong, some with rhomboidal outline, in side view ellipsoid, germ-pore eccentric and upto 1.5 µm diam; wall upto 1.5 µm thick, dark brown to blackish in KOH. Basidia 28–41 × 10–13 µm, clavate to cylindrical, 4-spored, hyaline in KOH. Cheilocystidia 50–63 × 17–23 µm, oblong, ellipsoid, narrowly to broadly utriform, hyaline. Pleurocystidia 60–75 × 22–38 µm, clavate to broadly lageniform, <!--PageBreak-->hyaline. Pileipellis hymeniform, consisting of clavate cells 47–60 × 13–16 µm, bright yellow at the base in KOH. Clamp connections present mostly in the pileipellis and at the base of basidia. Sclerocystidia absent.</p></tp:treatment-sec><tp:treatment-sec sec-type="habitat" id="SECID0E2ABG"><title>Habitat and distribution.</title><p>Saprotrophic, scattered under herbaceous plants on grass land. So far only known from the lowland of northern Pakistan. This species is, however, common in lowland northwest Pakistan.</p></tp:treatment-sec><tp:treatment-sec sec-type="etymology" id="SECID0EABBG"><title>Etymology.</title><p>Specific epithet ‘<italic><tp:taxon-name><tp:taxon-name-part taxon-name-part-type="genus" reg="Parasola"/><tp:taxon-name-part taxon-name-part-type="species" reg="glabra">glabra</tp:taxon-name-part></tp:taxon-name></italic>’ refers to the glabrous cap found in species of section <tp:taxon-name><tp:taxon-name-part taxon-name-part-type="section" reg="Parasola">Parasola</tp:taxon-name-part></tp:taxon-name> of the genus <italic><tp:taxon-name><tp:taxon-name-part taxon-name-part-type="genus" reg="Parasola">Parasola</tp:taxon-name-part></tp:taxon-name></italic>, where this species belongs.</p></tp:treatment-sec><tp:treatment-sec sec-type="Additional specimen examined" id="SECID0E4BBG"><title>Additional specimen examined.</title><p>PAKISTAN, Khyber Pakhtunkhwa Province, Malakand, Qaldara, 480 m alt., 28 May 2015, S. Hussain SHP23 (<abbrev xmlns:xlink="http://www.w3.org/1999/xlink" xlink:title="Hazara University Mansehra, Pakistan" id="ABBRID0EDCBG" xlink:type="simple">HUP</abbrev> SHP-23).</p></tp:treatment-sec><tp:treatment-sec sec-type="comments" id="SECID0EHCBG"><title>Comments.</title><p>The distinguishing features of the new species <italic><tp:taxon-name><tp:taxon-name-part taxon-name-part-type="genus" reg="Parasola">P.</tp:taxon-name-part> <tp:taxon-name-part taxon-name-part-type="species" reg="glabra">glabra</tp:taxon-name-part></tp:taxon-name></italic> are: basidiospores broadly ovoid to oblong, some with rhomboidal outline in face view, ellipsoid in side view, on range 14.5–16.5 × 9.5–11.5 × 8.0–10.5 µm, pileus light gray to moderate gray but reddish orange at the disk, without sclerocystidia. Lacking sclerocystidia, <italic><tp:taxon-name><tp:taxon-name-part taxon-name-part-type="genus" reg="Parasola">P.</tp:taxon-name-part> <tp:taxon-name-part taxon-name-part-type="species" reg="glabra">glabra</tp:taxon-name-part></tp:taxon-name></italic> belongs <!--PageBreak--><!--PageBreak-->in section <tp:taxon-name><tp:taxon-name-part taxon-name-part-type="section" reg="Parasola">Parasola</tp:taxon-name-part></tp:taxon-name>. On basidiospore dimensions, it could be thought close to <italic><tp:taxon-name><tp:taxon-name-part taxon-name-part-type="genus" reg="Parasola">P.</tp:taxon-name-part> <tp:taxon-name-part taxon-name-part-type="species" reg="plicatilis">plicatilis</tp:taxon-name-part></tp:taxon-name></italic> and <italic><tp:taxon-name><tp:taxon-name-part taxon-name-part-type="genus" reg="Parasola">P.</tp:taxon-name-part> <tp:taxon-name-part taxon-name-part-type="species" reg="megasperma">megasperma</tp:taxon-name-part></tp:taxon-name></italic> (P.D. Orton) Redhead, Vilgalys &amp; Hopple but these are distinguishable on the basis of spores shape, length and breadth together and on the color of the cap disk. Using maximum likelihood phylogeny, these two species are clearly distinct from <italic><tp:taxon-name><tp:taxon-name-part taxon-name-part-type="genus" reg="Parasola">P.</tp:taxon-name-part> <tp:taxon-name-part taxon-name-part-type="species" reg="glabra">glabra</tp:taxon-name-part></tp:taxon-name></italic> and, based on <abbrev xmlns:xlink="http://www.w3.org/1999/xlink" xlink:title="internal transcribed spacers" id="ABBRID0ENEBG" xlink:type="simple">ITS</abbrev> and 28S loci, the more closely related species are: <italic><tp:taxon-name><tp:taxon-name-part taxon-name-part-type="genus" reg="Parasola">P.</tp:taxon-name-part> <tp:taxon-name-part taxon-name-part-type="species" reg="hercules">hercules</tp:taxon-name-part></tp:taxon-name></italic> (Uljé &amp; Bas) Redhead, Vilgalys &amp; Hopple; <italic><tp:taxon-name><tp:taxon-name-part taxon-name-part-type="genus" reg="Parasola">P.</tp:taxon-name-part> <tp:taxon-name-part taxon-name-part-type="species" reg="kuehneri">kuehneri</tp:taxon-name-part></tp:taxon-name></italic> (Uljé &amp; Bas) Redhead, Vilgalys &amp; Hopple; <italic><tp:taxon-name><tp:taxon-name-part taxon-name-part-type="genus" reg="Parasola">P.</tp:taxon-name-part> <tp:taxon-name-part taxon-name-part-type="species" reg="lilatincta">lilatincta</tp:taxon-name-part></tp:taxon-name></italic> and <italic><tp:taxon-name><tp:taxon-name-part taxon-name-part-type="genus" reg="Parasola">P.</tp:taxon-name-part> <tp:taxon-name-part taxon-name-part-type="species" reg="schroeteri">schroeteri</tp:taxon-name-part></tp:taxon-name></italic> (P. Karst.) Redhead, Vilgalys &amp; Hopple. The new species can be distinguished from these species on account of basidiospore morphology: among these species, <italic><tp:taxon-name><tp:taxon-name-part taxon-name-part-type="genus" reg="Parasola">P.</tp:taxon-name-part> <tp:taxon-name-part taxon-name-part-type="species" reg="hercules">hercules</tp:taxon-name-part></tp:taxon-name></italic> has the largest spore breadth (11.3–16.9 µm), followed by <italic><tp:taxon-name><tp:taxon-name-part taxon-name-part-type="genus" reg="Parasola">P.</tp:taxon-name-part> <tp:taxon-name-part taxon-name-part-type="species" reg="schroeteri">schroeteri</tp:taxon-name-part></tp:taxon-name></italic> (9–13 µm), <italic><tp:taxon-name><tp:taxon-name-part taxon-name-part-type="genus" reg="Parasola">P.</tp:taxon-name-part> <tp:taxon-name-part taxon-name-part-type="species" reg="glabra">glabra</tp:taxon-name-part></tp:taxon-name></italic> (9.5–11.5 µm), <italic><tp:taxon-name><tp:taxon-name-part taxon-name-part-type="genus" reg="Parasola">P.</tp:taxon-name-part> <tp:taxon-name-part taxon-name-part-type="species" reg="lilatincta">lilatincta</tp:taxon-name-part></tp:taxon-name></italic> (9–11.2 µm) and smallest spore breadth (5.5–8.4 µm) in <italic><tp:taxon-name><tp:taxon-name-part taxon-name-part-type="genus" reg="Parasola">P.</tp:taxon-name-part> <tp:taxon-name-part taxon-name-part-type="species" reg="kuehneri">kuehneri</tp:taxon-name-part></tp:taxon-name></italic>. On the basis of basidiospore length/breadth ratio (Q<sub>1</sub>), the new taxon <italic><tp:taxon-name><tp:taxon-name-part taxon-name-part-type="genus" reg="Parasola">P.</tp:taxon-name-part> <tp:taxon-name-part taxon-name-part-type="species" reg="glabra">glabra</tp:taxon-name-part></tp:taxon-name></italic> (Q<sub>1</sub> = 1.3–1.5), can be easily distinguished from these species: in <italic><tp:taxon-name><tp:taxon-name-part taxon-name-part-type="genus" reg="Parasola">P.</tp:taxon-name-part> <tp:taxon-name-part taxon-name-part-type="species" reg="hercules">hercules</tp:taxon-name-part></tp:taxon-name></italic> (Q<sub>1</sub> = 1.04–1.28), <italic><tp:taxon-name><tp:taxon-name-part taxon-name-part-type="genus" reg="Parasola">P.</tp:taxon-name-part> <tp:taxon-name-part taxon-name-part-type="species" reg="schroeteri">schroeteri</tp:taxon-name-part></tp:taxon-name></italic> (Q<sub>1</sub> = 1.16–1.27), <italic><tp:taxon-name><tp:taxon-name-part taxon-name-part-type="genus" reg="Parasola">P.</tp:taxon-name-part> <tp:taxon-name-part taxon-name-part-type="species" reg="lilatincta">lilatincta</tp:taxon-name-part></tp:taxon-name></italic> (Q1 = 1.14–1.33) and <italic><tp:taxon-name><tp:taxon-name-part taxon-name-part-type="genus" reg="Parasola">P.</tp:taxon-name-part> <tp:taxon-name-part taxon-name-part-type="species" reg="kuehneri">kuehneri</tp:taxon-name-part></tp:taxon-name></italic> (Q1 = 1.12–1.28), respectively (<xref ref-type="bibr" rid="B14">Nagy et al. 2010</xref>, <xref ref-type="bibr" rid="B24">Schafer 2014</xref>). Comparison of morphological characters of <italic><tp:taxon-name><tp:taxon-name-part taxon-name-part-type="genus" reg="Parasola">P.</tp:taxon-name-part> <tp:taxon-name-part taxon-name-part-type="species" reg="glabra">glabra</tp:taxon-name-part></tp:taxon-name></italic> with regards to these and other species of section <tp:taxon-name><tp:taxon-name-part taxon-name-part-type="section" reg="Parasola">Parasola</tp:taxon-name-part></tp:taxon-name> genus <italic><tp:taxon-name><tp:taxon-name-part taxon-name-part-type="genus" reg="Parasola">Parasola</tp:taxon-name-part></tp:taxon-name></italic> are set out further in Table <xref ref-type="table" rid="T2">2</xref>.</p><table-wrap id="T2" position="float" orientation="portrait"><label>Table 2.</label><caption><p>Characteristics distinguishing <italic><tp:taxon-name><tp:taxon-name-part taxon-name-part-type="genus" reg="Parasola">Parasola</tp:taxon-name-part> <tp:taxon-name-part taxon-name-part-type="species" reg="glabra">glabra</tp:taxon-name-part></tp:taxon-name></italic> and <italic><tp:taxon-name><tp:taxon-name-part taxon-name-part-type="genus" reg="Parasola">P.</tp:taxon-name-part> <tp:taxon-name-part taxon-name-part-type="species" reg="pseudolactea">pseudolactea</tp:taxon-name-part></tp:taxon-name></italic> from the remaining species in section <tp:taxon-name><tp:taxon-name-part taxon-name-part-type="section" reg="Parasola">Parasola</tp:taxon-name-part></tp:taxon-name>.</p></caption><table rules="all"><tbody><tr><th rowspan="1" colspan="1">Taxa</th><th rowspan="1" colspan="1">Pileus diam; and pileus color</th><th rowspan="1" colspan="1">Stipe size</th><th rowspan="1" colspan="1">Basidiospores size, length/breadth (Q<sub>1</sub>), length/width (Q<sub>2</sub>) ratios</th><th rowspan="1" colspan="1">Basidiopores shape and germ-pore position</th><th rowspan="1" colspan="1">References</th></tr><tr><td rowspan="1" colspan="1">
                    <bold><italic><tp:taxon-name><tp:taxon-name-part taxon-name-part-type="genus" reg="Parasola">P.</tp:taxon-name-part> <tp:taxon-name-part taxon-name-part-type="species" reg="glabra">glabra</tp:taxon-name-part></tp:taxon-name></italic></bold>
                  </td><td rowspan="1" colspan="1">20–30 mm diam, light-gray to moderate-gray</td><td rowspan="1" colspan="1">30–60 × 2–3 mm</td><td rowspan="1" colspan="1">15.8 × 10.9 × 10.1 µm; Q<sub>1</sub> = 1.3–1.5, Q<sub>2</sub> = 1.4–1.6, avQ = 1.4</td><td rowspan="1" colspan="1">In face view broadly ovoid to oblong, some with rhomboidal outline, in side view ellipsoid; germ-pore eccentric, upto 1.5 µm diam.</td><td rowspan="1" colspan="1">Observed during this study.</td></tr><tr><td rowspan="1" colspan="1">
                    <italic><tp:taxon-name><tp:taxon-name-part taxon-name-part-type="genus" reg="Parasola">P.</tp:taxon-name-part> <tp:taxon-name-part taxon-name-part-type="species" reg="hercules">hercules</tp:taxon-name-part></tp:taxon-name></italic>
                  </td><td rowspan="1" colspan="1">15–20 mm diam, orange-brown to red-brown</td><td rowspan="1" colspan="1">75 × 1.5 mm</td><td rowspan="1" colspan="1">15.83 × 15.42 × 10.63 µm;Q<sub>1</sub> = 1–1.15, Q<sub>2</sub> = 1.4–1.5</td><td rowspan="1" colspan="1">In face view rounded triangular to quadrangular, rarely subglobose to ovoid, in side view ellipsoid to amygdaliform; germ-pore eccentric, upto 2.7µm diam.</td><td rowspan="1" colspan="1">
                    <xref ref-type="bibr" rid="B14">Nagy et al. 2010</xref>, <xref ref-type="bibr" rid="B24">Schafer 2014</xref>.</td></tr><tr><td rowspan="1" colspan="1">
                    <italic><tp:taxon-name><tp:taxon-name-part taxon-name-part-type="genus" reg="Parasola">P.</tp:taxon-name-part> <tp:taxon-name-part taxon-name-part-type="species" reg="kuehneri">kuehneri</tp:taxon-name-part></tp:taxon-name></italic>
                  </td><td rowspan="1" colspan="1">35 mm diam, dark light grayish-brown</td><td rowspan="1" colspan="1">100 × 3 mm</td><td rowspan="1" colspan="1">9.36 × 7.85 × 5.9 µm;Q<sub>1</sub> = 1.1–1.2, Q<sub>2</sub> = 1.4–1.6</td><td rowspan="1" colspan="1">In face view ovoid to rounded triangular, rhomboid to mitriform, in side view amygdaliform; germ- pore eccentric, 1.5 µm diam.</td><td rowspan="1" colspan="1">
                    <xref ref-type="bibr" rid="B14">Nagy et al. 2010</xref>, <xref ref-type="bibr" rid="B24">Schafer 2014</xref>.</td></tr><tr><td rowspan="1" colspan="1">
                    <italic><tp:taxon-name><tp:taxon-name-part taxon-name-part-type="genus" reg="Parasola">P.</tp:taxon-name-part> <tp:taxon-name-part taxon-name-part-type="species" reg="lactea">lactea</tp:taxon-name-part></tp:taxon-name></italic>
                  </td><td rowspan="1" colspan="1">15–23 mm diam, yellow-brown to dull red-brown</td><td rowspan="1" colspan="1">140 × 3 mm</td><td rowspan="1" colspan="1">10.73 × 8.81 × 6.73 μm; Q<sub>1</sub> = 1.02–1.25, Q<sub>2</sub> = 1.66–2.10</td><td rowspan="1" colspan="1">In face view mostly broadly ovoid to subglobose, rarely angular to rounded triangular, in side view broadly ellipsoid to ellipsoid; germ-pore eccentric, upto 1.8 μm diam.</td><td rowspan="1" colspan="1">
                    <xref ref-type="bibr" rid="B14">Nagy et al. 2010</xref>, <xref ref-type="bibr" rid="B24">Schafer 2014</xref>.</td></tr><tr><td rowspan="1" colspan="1">
                    <bold><italic><tp:taxon-name><tp:taxon-name-part taxon-name-part-type="genus" reg="Parasola">P.</tp:taxon-name-part> <tp:taxon-name-part taxon-name-part-type="species" reg="pseudolactea">pseudolactea</tp:taxon-name-part></tp:taxon-name></italic></bold>
                  </td><td rowspan="1" colspan="1">15–25 mm diam, initially yellow-brown to dull-brown, moderate gray at maturity</td><td rowspan="1" colspan="1">30–50 × 1 mm</td><td rowspan="1" colspan="1">14.0 × 11.3 × 9.7 µm; Q<sub>1</sub> = 1.3–1.5, Q<sub>2</sub> = 1.4–1.5, avQ = 1.4</td><td rowspan="1" colspan="1">In face view mostly rounded triangular to heart shape, rarely ovoid to subglobose, in side view ellipsoid to oblong, germ-pore eccentric, upto 1.5 µm diam.</td><td rowspan="1" colspan="1">Observed during this study</td></tr><tr><td rowspan="1" colspan="1">
                    <italic><tp:taxon-name><tp:taxon-name-part taxon-name-part-type="genus" reg="Parasola">P.</tp:taxon-name-part> <tp:taxon-name-part taxon-name-part-type="species" reg="lilatincta">lilatincta</tp:taxon-name-part></tp:taxon-name></italic>
                  </td><td rowspan="1" colspan="1">30–50 mm diam, dark reddish brown, not plicate</td><td rowspan="1" colspan="1">70–100 ×2–4 mm</td><td rowspan="1" colspan="1">14.4 × 10.8 × 9.2 µm; Q<sub>1</sub> = 1.3–1.4, Q<sub>2</sub> = 1.3–1.5</td><td rowspan="1" colspan="1">In face view rounded triangular to quadrangular, in side view ellipsoid to amygdaliform; germ-pore eccentric, upto 2.5 µm diam.</td><td rowspan="1" colspan="1">
                    <xref ref-type="bibr" rid="B28">Uljé and Bender 1997</xref>, <xref ref-type="bibr" rid="B14">Nagy et al. 2010</xref>, <xref ref-type="bibr" rid="B24">Schafer 2014</xref>, <xref ref-type="bibr" rid="B9">Hussain et al. 2016</xref>.</td></tr><tr><td rowspan="1" colspan="1">
                    <italic><tp:taxon-name><tp:taxon-name-part taxon-name-part-type="genus" reg="Parasola">P.</tp:taxon-name-part> <tp:taxon-name-part taxon-name-part-type="species" reg="megasperma">megasperma</tp:taxon-name-part></tp:taxon-name></italic>
                  </td><td rowspan="1" colspan="1">35 mm diam, chestnut-brown to red-brown or ochre-tawny</td><td rowspan="1" colspan="1">50–100 × 1.5–3 mm</td><td rowspan="1" colspan="1">16.5 × 10.66 × 8.5 μm; Q<sub>1</sub> = 1.40–1.78, Q<sub>2</sub> = 1.83–1.95</td><td rowspan="1" colspan="1">In face view ellipsoid to broadly ellipsoid, rarely ovoid, in side view ellipsoid to subamygdaliform; germ-pore slightly eccentric, upto 2.3 µm diam.</td><td rowspan="1" colspan="1">
                    <xref ref-type="bibr" rid="B14">Nagy et al. 2010</xref>, <xref ref-type="bibr" rid="B24">Schafer 2014</xref>.</td></tr><tr><td rowspan="1" colspan="1">
                    <italic><tp:taxon-name><tp:taxon-name-part taxon-name-part-type="genus" reg="Parasola">P.</tp:taxon-name-part> <tp:taxon-name-part taxon-name-part-type="species" reg="misera">misera</tp:taxon-name-part></tp:taxon-name></italic>
                  </td><td rowspan="1" colspan="1">2–5 × 1–3 mm, tawny-orange to cinnamon-brown</td><td rowspan="1" colspan="1">50 × 0.5 mm</td><td rowspan="1" colspan="1">7.0–10.6 × 6.5–10.0 × 5.9–6.6 μm</td><td rowspan="1" colspan="1">In face view heart-shape to rounded triangular, irregularly globose, in side view ellipsoid; sometimes broader than long; germ-pore eccentric.</td><td rowspan="1" colspan="1">
                    <xref ref-type="bibr" rid="B24">Schafer 2014</xref>.</td></tr><tr><td rowspan="1" colspan="1">
                    <italic><tp:taxon-name><tp:taxon-name-part taxon-name-part-type="genus" reg="Parasola">P.</tp:taxon-name-part> <tp:taxon-name-part taxon-name-part-type="species" reg="plicatilis">plicatilis</tp:taxon-name-part></tp:taxon-name></italic>
                  </td><td rowspan="1" colspan="1">35 mm diam, yellow-brown to dull pinkish-brown</td><td rowspan="1" colspan="1">30–70 × 0.5–3 mm</td><td rowspan="1" colspan="1">12.41 × 8.21 × 7.14 μm; Q<sub>1</sub> = 1.34–1.67, Q<sub>2</sub> = 1.61–1.86</td><td rowspan="1" colspan="1">In face view mostly leminiform-subhexagonal, rarely ovoid, in side view ellipsoid to subamygdaliform; germ-pore eccentric, 2.3 µm diam.</td><td rowspan="1" colspan="1">
                    <xref ref-type="bibr" rid="B14">Nagy et al. 2010</xref>, <xref ref-type="bibr" rid="B24">Schafer 2014</xref>.</td></tr><tr><td rowspan="1" colspan="1">
                    <italic><tp:taxon-name><tp:taxon-name-part taxon-name-part-type="genus" reg="Parasola">P.</tp:taxon-name-part> <tp:taxon-name-part taxon-name-part-type="species" reg="schroeteri">schroeteri</tp:taxon-name-part></tp:taxon-name></italic>
                  </td><td rowspan="1" colspan="1">20–30 mm diam, yellow-brown to grayish red-brown</td><td rowspan="1" colspan="1">40–60 × 1 mm</td><td rowspan="1" colspan="1">14.44 × 11.83 × 9.72 μm, Q<sub>1</sub> = 1.16–1.27, Q<sub>2</sub> = 1.46–1.68</td><td rowspan="1" colspan="1">In the face view rounded triangular to subglobose, in side view ovoid to amygdaliform; germ-pore eccentric, upto 2.5 μm diam.</td><td rowspan="1" colspan="1">
                    <xref ref-type="bibr" rid="B28">Uljé and Bender 1997</xref>, <xref ref-type="bibr" rid="B14">Nagy et al. 2010</xref>, <xref ref-type="bibr" rid="B24">Schafer 2014</xref>.</td></tr></tbody></table></table-wrap></tp:treatment-sec><ref-list><ref id="B14"><mixed-citation xmlns:xlink="http://www.w3.org/1999/xlink" xlink:type="simple">
          <person-group><name name-style="western"><surname>Nagy</surname><given-names>LG</given-names></name><name name-style="western"><surname>Vagvolgyi</surname><given-names>C</given-names></name><name name-style="western"><surname>Papp</surname><given-names>T</given-names></name></person-group> (<year>2010</year>) <article-title>Type studies and nomenclatural revisions in <italic><tp:taxon-name><tp:taxon-name-part taxon-name-part-type="genus">Parasola</tp:taxon-name-part></tp:taxon-name></italic> (<tp:taxon-name><tp:taxon-name-part taxon-name-part-type="family">Psathyrellaceae</tp:taxon-name-part></tp:taxon-name>) and related taxa.</article-title> <source>Mycotaxon</source> <volume>112</volume>(<issue>2</issue>): <fpage>103</fpage>–<lpage>141</lpage>. <ext-link xlink:type="simple" ext-link-type="doi" xlink:href="10.5248/112.103">http://dx.doi.org/10.5248/112.103</ext-link></mixed-citation></ref><ref id="B24"><mixed-citation xmlns:xlink="http://www.w3.org/1999/xlink" xlink:type="simple">
          <person-group><name name-style="western"><surname>Schafer</surname><given-names>DJ</given-names></name></person-group> (<year>2014</year>) <article-title>The genus <italic><tp:taxon-name><tp:taxon-name-part taxon-name-part-type="genus">Parasola</tp:taxon-name-part></tp:taxon-name></italic> in Britain including <italic><tp:taxon-name><tp:taxon-name-part taxon-name-part-type="genus">Parasola</tp:taxon-name-part> <tp:taxon-name-part taxon-name-part-type="species">cuniculorum</tp:taxon-name-part></tp:taxon-name></italic> sp. nov.</article-title> <source>Field Mycology</source> <volume>15</volume>(<issue>3</issue>): <fpage>77</fpage>–<lpage>99</lpage>. <ext-link xlink:type="simple" ext-link-type="doi" xlink:href="10.1016/j.fldmyc.2014.06.004">http://dx.doi.org/10.1016/j.fldmyc.2014.06.004</ext-link></mixed-citation></ref><ref id="B28"><mixed-citation xmlns:xlink="http://www.w3.org/1999/xlink" xlink:type="simple">
          <person-group><name name-style="western"><surname>Uljé</surname><given-names>CB</given-names></name><name name-style="western"><surname>Bender</surname><given-names>H</given-names></name></person-group> (<year>1997</year>) <article-title>Additional studies in <tp:taxon-name><tp:taxon-name-part taxon-name-part-type="genus">Coprinus</tp:taxon-name-part> <tp:taxon-name-part taxon-name-part-type="infraspecific-rank">subsection</tp:taxon-name-part> <tp:taxon-name-part taxon-name-part-type="subsection">Glabri</tp:taxon-name-part></tp:taxon-name>.</article-title> <source>Persoonia</source> <volume>16</volume>(<issue>3</issue>): <fpage>373</fpage>–<lpage>381</lpage>. <ext-link xlink:type="simple" ext-link-type="uri" xlink:href="http://www.repository.naturalis.nl/record/531692">http://www.repository.naturalis.nl/record/531692</ext-link></mixed-citation></ref><ref id="B9"><mixed-citation xmlns:xlink="http://www.w3.org/1999/xlink" xlink:type="simple">
          <person-group><name name-style="western"><surname>Hussain</surname><given-names>S</given-names></name><name name-style="western"><surname>Afshan</surname><given-names>NS</given-names></name><name name-style="western"><surname>Ahmad</surname><given-names>H</given-names></name></person-group> (<year>2016</year>) <article-title>First record of <italic><tp:taxon-name><tp:taxon-name-part taxon-name-part-type="genus">Parasola</tp:taxon-name-part> <tp:taxon-name-part taxon-name-part-type="species">lilatincta</tp:taxon-name-part></tp:taxon-name></italic> from Pakistan.</article-title> <source>Mycotaxon</source> <volume>131</volume>(<issue>2</issue>): <fpage>317</fpage>–<lpage>323</lpage>. <ext-link xlink:type="simple" ext-link-type="doi" xlink:href="10.5248/131.317">http://dx.doi.org/10.5248/131.317</ext-link></mixed-citation></ref></ref-list></tp:taxon-treatment>
