# Supplementary material for: The genus Parasola in Pakistan with the description of two new species
Source: MycoKeys. 2018 Feb 27;(30):41–60. doi: 10.3897/mycokeys.30.21430 (PMC5904494; doi:10.3897/mycokeys.30.21430)
Supplement: XML Treatment for Parasola pseudolactea [file mycokeys.30.21430-treatment2.xml]

<!DOCTYPE tp:taxon-treatment
  PUBLIC "-//TaxonX//DTD Taxonomic Treatment Publishing DTD v0 20100105//EN" "tax-treatment-NSO.dtd">
<tp:taxon-treatment xmlns:tp="http://www.plazi.org/taxpub"><tp:treatment-meta><kwd-group><label>Taxon classification</label><kwd><named-content xmlns:xlink="http://www.w3.org/1999/xlink" content-type="kingdom">Fungi</named-content></kwd><kwd><named-content xmlns:xlink="http://www.w3.org/1999/xlink" content-type="order">Agaricales</named-content></kwd><kwd><named-content xmlns:xlink="http://www.w3.org/1999/xlink" content-type="family">Psathyrellaceae</named-content></kwd></kwd-group><mixed-citation publication-type="journal"><person-group><name><surname>Hussain</surname><given-names>Shah</given-names></name><name><surname>Ahmad</surname><given-names>Habib</given-names></name><name><surname>Ullah</surname><given-names>Sadiq</given-names></name><name><surname>Afshan</surname><given-names>Najam-Ul-Sehar</given-names></name><name><surname>Pfister</surname><given-names>Donald H.</given-names></name><name><surname>Sher</surname><given-names>Hassan</given-names></name><name><surname>Ali</surname><given-names>Haidar</given-names></name><name><surname>Khalid</surname><given-names>Abdul N.</given-names></name></person-group><article-title>The genus <italic><tp:taxon-name><tp:taxon-name-part taxon-name-part-type="genus" reg="Parasola">Parasola</tp:taxon-name-part></tp:taxon-name></italic> in Pakistan with the description of two new species</article-title><source>MycoKeys</source><day>27</day><month>2</month><year>2018</year><volume>2018</volume><issue>30</issue><fpage>41</fpage><lpage>60</lpage><pub-id pub-id-type="doi">10.3897/mycokeys.30.21430</pub-id></mixed-citation></tp:treatment-meta><tp:nomenclature><tp:taxon-name>
            <tp:taxon-name-part taxon-name-part-type="genus" reg="Parasola">Parasola</tp:taxon-name-part>
            <tp:taxon-name-part taxon-name-part-type="species" reg="pseudolactea">pseudolactea</tp:taxon-name-part>
            <object-id xmlns:xlink="http://www.w3.org/1999/xlink" content-type="mycobank" xlink:type="simple">MB819600</object-id>
          </tp:taxon-name><tp:taxon-authority>Sadiqullah, Hussain &amp; Khalid</tp:taxon-authority><tp:taxon-status xmlns:xlink="http://www.w3.org/1999/xlink" xlink:type="simple">sp. nov.</tp:taxon-status><xref ref-type="fig" rid="F6">Figures 6</xref><xref ref-type="fig" rid="F7">, 7</xref><!--PageBreak--></tp:nomenclature><tp:treatment-sec sec-type="diagnosis" id="SECID0ED3BG"><title>Diagnosis.</title><p>Pileus yellowish brown to dull brown, deeply plicate towards margin; disc subumbilicate, deep orange yellow; lamellae free, pseudocollarium absent; basidiospores 13.5–14.5 × 10.5–12.0 × 9.5–10.5 µm, in face view rounded triangular to heart shape, rarely ovoid to subglobose, in side view ellipsoid to oblong, with eccentric germ-pore of 1.5 µm diam; sclerocystidia absent.</p></tp:treatment-sec><tp:treatment-sec sec-type="material" id="SECID0EI3BG"><title>Type.</title><p>PAKISTAN, Khyber Pakhtunkhwa Province, Shangla, solitary to scattered under <italic><tp:taxon-name><tp:taxon-name-part taxon-name-part-type="genus" reg="Quercus">Quercus</tp:taxon-name-part> <tp:taxon-name-part taxon-name-part-type="species" reg="incana">incana</tp:taxon-name-part></tp:taxon-name></italic>, 1480 m alt., 9 July 2014, Sadiq Ullah SU412 (holotype: <abbrev xmlns:xlink="http://www.w3.org/1999/xlink" xlink:title="Hazara University Mansehra, Pakistan" id="ABBRID0EZ3BG" xlink:type="simple">HUP</abbrev> SU-412; GenBank accessions: <abbrev xmlns:xlink="http://www.w3.org/1999/xlink" xlink:title="internal transcribed spacers" id="ABBRID0E43BG" xlink:type="simple">ITS</abbrev> = <ext-link xmlns:xlink="http://www.w3.org/1999/xlink" ext-link-type="gen" xlink:href="KY461719" xlink:type="simple">KY461719</ext-link>; 28S = <ext-link xmlns:xlink="http://www.w3.org/1999/xlink" ext-link-type="gen" xlink:href="KY621799" xlink:type="simple">KY621799</ext-link>; <italic><abbrev xmlns:xlink="http://www.w3.org/1999/xlink" xlink:title="translation elongation factor 1α" id="ABBRID0EC4BG" xlink:type="simple">TEF1α</abbrev></italic> = <ext-link xmlns:xlink="http://www.w3.org/1999/xlink" ext-link-type="gen" xlink:href="KY461733" xlink:type="simple">KY461733</ext-link>).</p></tp:treatment-sec><tp:treatment-sec sec-type="description" id="SECID0EG4BG"><title>Description.</title><p>Pileus 15–25 mm diam, initially obtusely conical, later becoming applanate and deeply plicate towards margin; yellowish brown to dull brown (10YR 6/4) when young, moderate gray (7.5R 6/2) on maturity; disk subumbilicate, deep orange-yellow (7.5YR 6/12). Lamellae free, 0–2 lamellulae, distant, pseudocollarium absent, initially dark gray, becoming blackish at maturity and finally losing turgor and collapsing. Stipe 30–50 × 1 mm, equal, smooth, grayish-brown, translucent, hollow, without annulus.</p><fig id="F6" position="float" orientation="portrait"><label>Figure 6.</label><caption><p>Basidiomata of <italic><tp:taxon-name><tp:taxon-name-part taxon-name-part-type="genus" reg="Parasola">Parasola</tp:taxon-name-part> <tp:taxon-name-part taxon-name-part-type="species" reg="pseudolactea">pseudolactea</tp:taxon-name-part></tp:taxon-name></italic> sp. nov. <italic><tp:taxon-name><tp:taxon-name-part taxon-name-part-type="genus" reg="Parasola">P.</tp:taxon-name-part> <tp:taxon-name-part taxon-name-part-type="species" reg="auricoma">auricoma</tp:taxon-name-part></tp:taxon-name></italic> and <italic><tp:taxon-name><tp:taxon-name-part taxon-name-part-type="genus" reg="Parasola">P.</tp:taxon-name-part> <tp:taxon-name-part taxon-name-part-type="species" reg="lilatincta">lilatincta</tp:taxon-name-part></tp:taxon-name></italic>. <bold>A</bold> <italic><tp:taxon-name><tp:taxon-name-part taxon-name-part-type="genus" reg="Parasola">Parasola</tp:taxon-name-part> <tp:taxon-name-part taxon-name-part-type="species" reg="pseudolactea">pseudolactea</tp:taxon-name-part></tp:taxon-name></italic> sp. nov. collection SU-412 (HOLOTYPE <abbrev xmlns:xlink="http://www.w3.org/1999/xlink" xlink:title="Hazara University Mansehra, Pakistan" id="ABBRID0EB6BG" xlink:type="simple">HUP</abbrev> SU-412) <bold>B</bold> <italic><tp:taxon-name><tp:taxon-name-part taxon-name-part-type="genus" reg="Parasola">Parasola</tp:taxon-name-part> <tp:taxon-name-part taxon-name-part-type="species" reg="lilatincta">lilatincta</tp:taxon-name-part></tp:taxon-name></italic> collection SHP-8 (<abbrev xmlns:xlink="http://www.w3.org/1999/xlink" xlink:title="Hazara University Mansehra, Pakistan" id="ABBRID0ES6BG" xlink:type="simple">HUP</abbrev>-SHP-8) <bold>C</bold> <italic><tp:taxon-name><tp:taxon-name-part taxon-name-part-type="genus" reg="Parasola">Parasola</tp:taxon-name-part> <tp:taxon-name-part taxon-name-part-type="species" reg="auricoma">auricoma</tp:taxon-name-part></tp:taxon-name></italic> collection SHP7 (<abbrev xmlns:xlink="http://www.w3.org/1999/xlink" xlink:title="University of the Punjab, Lahore, Pakistan" id="ABBRID0EEAAI" xlink:type="simple">LAH</abbrev>-SHP-7). Scale bars: 20 mm.</p></caption><graphic xmlns:xlink="http://www.w3.org/1999/xlink" xlink:href="mycokeys-30-041-g006.jpg" position="float" orientation="portrait" xlink:type="simple" id="oo_188436.jpg"/></fig><fig id="F7" position="float" orientation="portrait"><label>Figure 7.</label><caption><p>Anatomical features of <italic><tp:taxon-name><tp:taxon-name-part taxon-name-part-type="genus" reg="Parasola">Parasola</tp:taxon-name-part> <tp:taxon-name-part taxon-name-part-type="species" reg="pseudolactea">pseudolactea</tp:taxon-name-part></tp:taxon-name></italic> sp. nov (<abbrev xmlns:xlink="http://www.w3.org/1999/xlink" xlink:title="Hazara University Mansehra, Pakistan" id="ABBRID0EABAI" xlink:type="simple">HUP</abbrev>-SU-412). <bold>A</bold> Basidiospores <bold>B</bold> Basidia <bold>C</bold> Pileipellis <bold>D</bold> Pleurocystidia <bold>E</bold> Cheilocystidia. Scale bars: 12 µm (<bold>A</bold>), 20 µm (<bold>B–E</bold>).</p></caption><graphic xmlns:xlink="http://www.w3.org/1999/xlink" xlink:href="mycokeys-30-041-g007.jpg" position="float" orientation="portrait" xlink:type="simple" id="oo_188437.jpg"/></fig><p>Basidiospores (12.0)13.5–15.0(16.0) × (9.5)10.5–12.0(13.0) × (7.5)9.5–10.5(12.0) µm, on average 14.0 × 11.3 × 9.7 µm, Q<sub>1</sub> = 1.3–1.5, Q<sub>2</sub> = 1.4–1.5, avQ = 1.4; in face view mostly rounded triangular to heart shaped, rarely ovoid to subglobose, in side view ellipsoid to oblong, with eccentric germ pore of 1–1.5 µm diam, dark to blackish in KOH. Basidia 24–31 × 8–12 µm, clavate to cylindrical, 4-spored. Cheilocystidia 55–70 × 22–29 µm, clavate, broadly clavate to broadly cylindrical. Pleurocys<!--PageBreak-->tidia 44–67 × 19–23 µm, utriform to lageniform. Pileipellis hymeniform, consisting of clavate cells, 33–38 × 17–22 µm. Clamp connections present. Sclerocystidia absent.</p></tp:treatment-sec><tp:treatment-sec sec-type="habitat" id="SECID0E6BAI"><title>Habitat and distribution.</title><p>Solitary to scattered on humus rich loamy soil, under <italic><tp:taxon-name><tp:taxon-name-part taxon-name-part-type="genus" reg="Quercus">Quercus</tp:taxon-name-part> <tp:taxon-name-part taxon-name-part-type="species" reg="incana">incana</tp:taxon-name-part></tp:taxon-name></italic>. So far only known from northwest Pakistan.</p></tp:treatment-sec><tp:treatment-sec sec-type="etymology" id="SECID0EQCAI"><title>Etymology.</title><p>The prefix “<italic>pseudo</italic>” means similar and “<italic><tp:taxon-name><tp:taxon-name-part taxon-name-part-type="genus" reg="Parasola"/><tp:taxon-name-part taxon-name-part-type="species" reg="lactea">lactea</tp:taxon-name-part></tp:taxon-name></italic>” refers to the epithet of the species (<italic><tp:taxon-name><tp:taxon-name-part taxon-name-part-type="genus" reg="Parasola">Parasola</tp:taxon-name-part> <tp:taxon-name-part taxon-name-part-type="species" reg="lactea">lactea</tp:taxon-name-part></tp:taxon-name></italic>) that this species closely resembles. This species is known so far from low to moderate altitude mountains of northwest Pakistan.</p></tp:treatment-sec><tp:treatment-sec sec-type="material" id="SECID0ENDAI"><title>Additional specimens examined.</title><p>PAKISTAN, Khyber Pakhtunkhwa Province, Shangla, 1480 m alt., 9 July 2014, Sadiq Ullah SU413 (<abbrev xmlns:xlink="http://www.w3.org/1999/xlink" xlink:title="Hazara University Mansehra, Pakistan" id="ABBRID0ETDAI" xlink:type="simple">HUP</abbrev> SU-413).</p></tp:treatment-sec><tp:treatment-sec sec-type="comments" id="SECID0EXDAI"><title>Comments.</title><p>The new species belongs to <tp:taxon-name><tp:taxon-name-part taxon-name-part-type="genus" reg="Parasola">Parasola</tp:taxon-name-part> <tp:taxon-name-part taxon-name-part-type="infraspecific-rank">section</tp:taxon-name-part> <tp:taxon-name-part taxon-name-part-type="section" reg="Parasola">Parasola</tp:taxon-name-part></tp:taxon-name> due to the absence of sclerocystida in the pileipellis. This species resembles <italic><tp:taxon-name><tp:taxon-name-part taxon-name-part-type="genus" reg="Parasola">Parasola</tp:taxon-name-part> <tp:taxon-name-part taxon-name-part-type="species" reg="lactea">lactea</tp:taxon-name-part></tp:taxon-name></italic> and is close to that species in the molecular phylograms. However, its spores are substantially larger, closer to <italic><tp:taxon-name><tp:taxon-name-part taxon-name-part-type="genus" reg="Parasola">P.</tp:taxon-name-part> <tp:taxon-name-part taxon-name-part-type="species" reg="schroeteri">schroeteri</tp:taxon-name-part></tp:taxon-name></italic> or <italic><tp:taxon-name><tp:taxon-name-part taxon-name-part-type="genus" reg="Parasola">P.</tp:taxon-name-part> <tp:taxon-name-part taxon-name-part-type="species" reg="hercules">hercules</tp:taxon-name-part></tp:taxon-name></italic> in size. The spores of <italic><tp:taxon-name><tp:taxon-name-part taxon-name-part-type="genus" reg="Parasola">P.</tp:taxon-name-part> <tp:taxon-name-part taxon-name-part-type="species" reg="pseudolactea">pseudolactea</tp:taxon-name-part></tp:taxon-name></italic> are mostly rounded triangular, rarely ovoid to subglobose in face view and larger (14.0 × 11.3 × 9.7 µm), whereas those of <italic><tp:taxon-name><tp:taxon-name-part taxon-name-part-type="genus" reg="Parasola">P.</tp:taxon-name-part> <tp:taxon-name-part taxon-name-part-type="species" reg="lactea">lactea</tp:taxon-name-part></tp:taxon-name></italic> are mostly broadly ovoid to subglobose, rarely rounded triangular in face view, and comparatively smaller (10.73 × 8.81 × 6.73 μm). Other species similar to the new taxon are <italic><tp:taxon-name><tp:taxon-name-part taxon-name-part-type="genus" reg="Parasola">P.</tp:taxon-name-part> <tp:taxon-name-part taxon-name-part-type="species" reg="megasperma">megasperma</tp:taxon-name-part></tp:taxon-name></italic> and <italic><tp:taxon-name><tp:taxon-name-part taxon-name-part-type="genus" reg="Parasola">P.</tp:taxon-name-part> <tp:taxon-name-part taxon-name-part-type="species" reg="plicatilis">plicatilis</tp:taxon-name-part></tp:taxon-name></italic>. Both these species share pileus color with <italic><tp:taxon-name><tp:taxon-name-part taxon-name-part-type="genus" reg="Parasola">P.</tp:taxon-name-part> <tp:taxon-name-part taxon-name-part-type="species" reg="pseudolactea">pseudolactea</tp:taxon-name-part></tp:taxon-name></italic>. Lamellae of <italic><tp:taxon-name><tp:taxon-name-part taxon-name-part-type="genus" reg="Parasola">P.</tp:taxon-name-part> <tp:taxon-name-part taxon-name-part-type="species" reg="megasperma">megasperma</tp:taxon-name-part></tp:taxon-name></italic> and <italic><tp:taxon-name><tp:taxon-name-part taxon-name-part-type="genus" reg="Parasola">P.</tp:taxon-name-part> <tp:taxon-name-part taxon-name-part-type="species" reg="plicatilis">plicatilis</tp:taxon-name-part></tp:taxon-name></italic> are separated from the stipe by a pseudocollarium, whereas in <italic><tp:taxon-name><tp:taxon-name-part taxon-name-part-type="genus" reg="Parasola">P.</tp:taxon-name-part> <tp:taxon-name-part taxon-name-part-type="species" reg="pseudolactea">pseudolactea</tp:taxon-name-part></tp:taxon-name></italic>, a pseudocollarium is generally absent. Basidiospores are more ellipsoid rarely ovoid in face view and on average 16.5 × <!--PageBreak-->10.66 × 8.5 μm in <italic><tp:taxon-name><tp:taxon-name-part taxon-name-part-type="genus" reg="Parasola">P.</tp:taxon-name-part> <tp:taxon-name-part taxon-name-part-type="species" reg="megasperma">megasperma</tp:taxon-name-part></tp:taxon-name></italic>. Basidiospore shape is quite variable in <italic><tp:taxon-name><tp:taxon-name-part taxon-name-part-type="genus" reg="Parasola">P.</tp:taxon-name-part> <tp:taxon-name-part taxon-name-part-type="species" reg="plicatilis">plicatilis</tp:taxon-name-part></tp:taxon-name></italic>, in face view mostly limoniform-subhexagonal, rarely ovoid, in side view broadly ellipsoid, on average 12.41 × 8.21 × 7.14 μm (<xref ref-type="bibr" rid="B14">Nagy et al. 2010</xref>). Comparison of morpho-anatomical features of <italic><tp:taxon-name><tp:taxon-name-part taxon-name-part-type="genus" reg="Parasola">P.</tp:taxon-name-part> <tp:taxon-name-part taxon-name-part-type="species" reg="pseudolactea">pseudolactea</tp:taxon-name-part></tp:taxon-name></italic> with regards to other species of the genus <italic><tp:taxon-name><tp:taxon-name-part taxon-name-part-type="genus" reg="Parasola">Parasola</tp:taxon-name-part></tp:taxon-name></italic> are set out in Table <xref ref-type="table" rid="T2">2</xref>, where the new species can be differentiated by careful comparison of the morphology of its basidiospores.</p></tp:treatment-sec><tp:treatment-sec><!--Section generated to contain objects referenced in tp:taxon-treatment.--><table-wrap id="T2" position="float" orientation="portrait"><label>Table 2.</label><caption><p>Characteristics distinguishing <italic><tp:taxon-name><tp:taxon-name-part taxon-name-part-type="genus" reg="Parasola">Parasola</tp:taxon-name-part> <tp:taxon-name-part taxon-name-part-type="species" reg="glabra">glabra</tp:taxon-name-part></tp:taxon-name></italic> and <italic><tp:taxon-name><tp:taxon-name-part taxon-name-part-type="genus" reg="Parasola">P.</tp:taxon-name-part> <tp:taxon-name-part taxon-name-part-type="species" reg="pseudolactea">pseudolactea</tp:taxon-name-part></tp:taxon-name></italic> from the remaining species in section <tp:taxon-name><tp:taxon-name-part taxon-name-part-type="section" reg="Parasola">Parasola</tp:taxon-name-part></tp:taxon-name>.</p></caption><table rules="all"><tbody><tr><th rowspan="1" colspan="1">Taxa</th><th rowspan="1" colspan="1">Pileus diam; and pileus color</th><th rowspan="1" colspan="1">Stipe size</th><th rowspan="1" colspan="1">Basidiospores size, length/breadth (Q<sub>1</sub>), length/width (Q<sub>2</sub>) ratios</th><th rowspan="1" colspan="1">Basidiopores shape and germ-pore position</th><th rowspan="1" colspan="1">References</th></tr><tr><td rowspan="1" colspan="1">
                    <bold><italic><tp:taxon-name><tp:taxon-name-part taxon-name-part-type="genus" reg="Parasola">P.</tp:taxon-name-part> <tp:taxon-name-part taxon-name-part-type="species" reg="glabra">glabra</tp:taxon-name-part></tp:taxon-name></italic></bold>
                  </td><td rowspan="1" colspan="1">20–30 mm diam, light-gray to moderate-gray</td><td rowspan="1" colspan="1">30–60 × 2–3 mm</td><td rowspan="1" colspan="1">15.8 × 10.9 × 10.1 µm; Q<sub>1</sub> = 1.3–1.5, Q<sub>2</sub> = 1.4–1.6, avQ = 1.4</td><td rowspan="1" colspan="1">In face view broadly ovoid to oblong, some with rhomboidal outline, in side view ellipsoid; germ-pore eccentric, upto 1.5 µm diam.</td><td rowspan="1" colspan="1">Observed during this study.</td></tr><tr><td rowspan="1" colspan="1">
                    <italic><tp:taxon-name><tp:taxon-name-part taxon-name-part-type="genus" reg="Parasola">P.</tp:taxon-name-part> <tp:taxon-name-part taxon-name-part-type="species" reg="hercules">hercules</tp:taxon-name-part></tp:taxon-name></italic>
                  </td><td rowspan="1" colspan="1">15–20 mm diam, orange-brown to red-brown</td><td rowspan="1" colspan="1">75 × 1.5 mm</td><td rowspan="1" colspan="1">15.83 × 15.42 × 10.63 µm;Q<sub>1</sub> = 1–1.15, Q<sub>2</sub> = 1.4–1.5</td><td rowspan="1" colspan="1">In face view rounded triangular to quadrangular, rarely subglobose to ovoid, in side view ellipsoid to amygdaliform; germ-pore eccentric, upto 2.7µm diam.</td><td rowspan="1" colspan="1">
                    <xref ref-type="bibr" rid="B14">Nagy et al. 2010</xref>, <xref ref-type="bibr" rid="B24">Schafer 2014</xref>.</td></tr><tr><td rowspan="1" colspan="1">
                    <italic><tp:taxon-name><tp:taxon-name-part taxon-name-part-type="genus" reg="Parasola">P.</tp:taxon-name-part> <tp:taxon-name-part taxon-name-part-type="species" reg="kuehneri">kuehneri</tp:taxon-name-part></tp:taxon-name></italic>
                  </td><td rowspan="1" colspan="1">35 mm diam, dark light grayish-brown</td><td rowspan="1" colspan="1">100 × 3 mm</td><td rowspan="1" colspan="1">9.36 × 7.85 × 5.9 µm;Q<sub>1</sub> = 1.1–1.2, Q<sub>2</sub> = 1.4–1.6</td><td rowspan="1" colspan="1">In face view ovoid to rounded triangular, rhomboid to mitriform, in side view amygdaliform; germ- pore eccentric, 1.5 µm diam.</td><td rowspan="1" colspan="1">
                    <xref ref-type="bibr" rid="B14">Nagy et al. 2010</xref>, <xref ref-type="bibr" rid="B24">Schafer 2014</xref>.</td></tr><tr><td rowspan="1" colspan="1">
                    <italic><tp:taxon-name><tp:taxon-name-part taxon-name-part-type="genus" reg="Parasola">P.</tp:taxon-name-part> <tp:taxon-name-part taxon-name-part-type="species" reg="lactea">lactea</tp:taxon-name-part></tp:taxon-name></italic>
                  </td><td rowspan="1" colspan="1">15–23 mm diam, yellow-brown to dull red-brown</td><td rowspan="1" colspan="1">140 × 3 mm</td><td rowspan="1" colspan="1">10.73 × 8.81 × 6.73 μm; Q<sub>1</sub> = 1.02–1.25, Q<sub>2</sub> = 1.66–2.10</td><td rowspan="1" colspan="1">In face view mostly broadly ovoid to subglobose, rarely angular to rounded triangular, in side view broadly ellipsoid to ellipsoid; germ-pore eccentric, upto 1.8 μm diam.</td><td rowspan="1" colspan="1">
                    <xref ref-type="bibr" rid="B14">Nagy et al. 2010</xref>, <xref ref-type="bibr" rid="B24">Schafer 2014</xref>.</td></tr><tr><td rowspan="1" colspan="1">
                    <bold><italic><tp:taxon-name><tp:taxon-name-part taxon-name-part-type="genus" reg="Parasola">P.</tp:taxon-name-part> <tp:taxon-name-part taxon-name-part-type="species" reg="pseudolactea">pseudolactea</tp:taxon-name-part></tp:taxon-name></italic></bold>
                  </td><td rowspan="1" colspan="1">15–25 mm diam, initially yellow-brown to dull-brown, moderate gray at maturity</td><td rowspan="1" colspan="1">30–50 × 1 mm</td><td rowspan="1" colspan="1">14.0 × 11.3 × 9.7 µm; Q<sub>1</sub> = 1.3–1.5, Q<sub>2</sub> = 1.4–1.5, avQ = 1.4</td><td rowspan="1" colspan="1">In face view mostly rounded triangular to heart shape, rarely ovoid to subglobose, in side view ellipsoid to oblong, germ-pore eccentric, upto 1.5 µm diam.</td><td rowspan="1" colspan="1">Observed during this study</td></tr><tr><td rowspan="1" colspan="1">
                    <italic><tp:taxon-name><tp:taxon-name-part taxon-name-part-type="genus" reg="Parasola">P.</tp:taxon-name-part> <tp:taxon-name-part taxon-name-part-type="species" reg="lilatincta">lilatincta</tp:taxon-name-part></tp:taxon-name></italic>
                  </td><td rowspan="1" colspan="1">30–50 mm diam, dark reddish brown, not plicate</td><td rowspan="1" colspan="1">70–100 ×2–4 mm</td><td rowspan="1" colspan="1">14.4 × 10.8 × 9.2 µm; Q<sub>1</sub> = 1.3–1.4, Q<sub>2</sub> = 1.3–1.5</td><td rowspan="1" colspan="1">In face view rounded triangular to quadrangular, in side view ellipsoid to amygdaliform; germ-pore eccentric, upto 2.5 µm diam.</td><td rowspan="1" colspan="1">
                    <xref ref-type="bibr" rid="B28">Uljé and Bender 1997</xref>, <xref ref-type="bibr" rid="B14">Nagy et al. 2010</xref>, <xref ref-type="bibr" rid="B24">Schafer 2014</xref>, <xref ref-type="bibr" rid="B9">Hussain et al. 2016</xref>.</td></tr><tr><td rowspan="1" colspan="1">
                    <italic><tp:taxon-name><tp:taxon-name-part taxon-name-part-type="genus" reg="Parasola">P.</tp:taxon-name-part> <tp:taxon-name-part taxon-name-part-type="species" reg="megasperma">megasperma</tp:taxon-name-part></tp:taxon-name></italic>
                  </td><td rowspan="1" colspan="1">35 mm diam, chestnut-brown to red-brown or ochre-tawny</td><td rowspan="1" colspan="1">50–100 × 1.5–3 mm</td><td rowspan="1" colspan="1">16.5 × 10.66 × 8.5 μm; Q<sub>1</sub> = 1.40–1.78, Q<sub>2</sub> = 1.83–1.95</td><td rowspan="1" colspan="1">In face view ellipsoid to broadly ellipsoid, rarely ovoid, in side view ellipsoid to subamygdaliform; germ-pore slightly eccentric, upto 2.3 µm diam.</td><td rowspan="1" colspan="1">
                    <xref ref-type="bibr" rid="B14">Nagy et al. 2010</xref>, <xref ref-type="bibr" rid="B24">Schafer 2014</xref>.</td></tr><tr><td rowspan="1" colspan="1">
                    <italic><tp:taxon-name><tp:taxon-name-part taxon-name-part-type="genus" reg="Parasola">P.</tp:taxon-name-part> <tp:taxon-name-part taxon-name-part-type="species" reg="misera">misera</tp:taxon-name-part></tp:taxon-name></italic>
                  </td><td rowspan="1" colspan="1">2–5 × 1–3 mm, tawny-orange to cinnamon-brown</td><td rowspan="1" colspan="1">50 × 0.5 mm</td><td rowspan="1" colspan="1">7.0–10.6 × 6.5–10.0 × 5.9–6.6 μm</td><td rowspan="1" colspan="1">In face view heart-shape to rounded triangular, irregularly globose, in side view ellipsoid; sometimes broader than long; germ-pore eccentric.</td><td rowspan="1" colspan="1">
                    <xref ref-type="bibr" rid="B24">Schafer 2014</xref>.</td></tr><tr><td rowspan="1" colspan="1">
                    <italic><tp:taxon-name><tp:taxon-name-part taxon-name-part-type="genus" reg="Parasola">P.</tp:taxon-name-part> <tp:taxon-name-part taxon-name-part-type="species" reg="plicatilis">plicatilis</tp:taxon-name-part></tp:taxon-name></italic>
                  </td><td rowspan="1" colspan="1">35 mm diam, yellow-brown to dull pinkish-brown</td><td rowspan="1" colspan="1">30–70 × 0.5–3 mm</td><td rowspan="1" colspan="1">12.41 × 8.21 × 7.14 μm; Q<sub>1</sub> = 1.34–1.67, Q<sub>2</sub> = 1.61–1.86</td><td rowspan="1" colspan="1">In face view mostly leminiform-subhexagonal, rarely ovoid, in side view ellipsoid to subamygdaliform; germ-pore eccentric, 2.3 µm diam.</td><td rowspan="1" colspan="1">
                    <xref ref-type="bibr" rid="B14">Nagy et al. 2010</xref>, <xref ref-type="bibr" rid="B24">Schafer 2014</xref>.</td></tr><tr><td rowspan="1" colspan="1">
                    <italic><tp:taxon-name><tp:taxon-name-part taxon-name-part-type="genus" reg="Parasola">P.</tp:taxon-name-part> <tp:taxon-name-part taxon-name-part-type="species" reg="schroeteri">schroeteri</tp:taxon-name-part></tp:taxon-name></italic>
                  </td><td rowspan="1" colspan="1">20–30 mm diam, yellow-brown to grayish red-brown</td><td rowspan="1" colspan="1">40–60 × 1 mm</td><td rowspan="1" colspan="1">14.44 × 11.83 × 9.72 μm, Q<sub>1</sub> = 1.16–1.27, Q<sub>2</sub> = 1.46–1.68</td><td rowspan="1" colspan="1">In the face view rounded triangular to subglobose, in side view ovoid to amygdaliform; germ-pore eccentric, upto 2.5 μm diam.</td><td rowspan="1" colspan="1">
                    <xref ref-type="bibr" rid="B28">Uljé and Bender 1997</xref>, <xref ref-type="bibr" rid="B14">Nagy et al. 2010</xref>, <xref ref-type="bibr" rid="B24">Schafer 2014</xref>.</td></tr></tbody></table></table-wrap></tp:treatment-sec><ref-list><ref id="B14"><mixed-citation xmlns:xlink="http://www.w3.org/1999/xlink" xlink:type="simple">
          <person-group><name name-style="western"><surname>Nagy</surname><given-names>LG</given-names></name><name name-style="western"><surname>Vagvolgyi</surname><given-names>C</given-names></name><name name-style="western"><surname>Papp</surname><given-names>T</given-names></name></person-group> (<year>2010</year>) <article-title>Type studies and nomenclatural revisions in <italic><tp:taxon-name><tp:taxon-name-part taxon-name-part-type="genus">Parasola</tp:taxon-name-part></tp:taxon-name></italic> (<tp:taxon-name><tp:taxon-name-part taxon-name-part-type="family">Psathyrellaceae</tp:taxon-name-part></tp:taxon-name>) and related taxa.</article-title> <source>Mycotaxon</source> <volume>112</volume>(<issue>2</issue>): <fpage>103</fpage>–<lpage>141</lpage>. <ext-link xlink:type="simple" ext-link-type="doi" xlink:href="10.5248/112.103">http://dx.doi.org/10.5248/112.103</ext-link></mixed-citation></ref><ref id="B24"><mixed-citation xmlns:xlink="http://www.w3.org/1999/xlink" xlink:type="simple">
          <person-group><name name-style="western"><surname>Schafer</surname><given-names>DJ</given-names></name></person-group> (<year>2014</year>) <article-title>The genus <italic><tp:taxon-name><tp:taxon-name-part taxon-name-part-type="genus">Parasola</tp:taxon-name-part></tp:taxon-name></italic> in Britain including <italic><tp:taxon-name><tp:taxon-name-part taxon-name-part-type="genus">Parasola</tp:taxon-name-part> <tp:taxon-name-part taxon-name-part-type="species">cuniculorum</tp:taxon-name-part></tp:taxon-name></italic> sp. nov.</article-title> <source>Field Mycology</source> <volume>15</volume>(<issue>3</issue>): <fpage>77</fpage>–<lpage>99</lpage>. <ext-link xlink:type="simple" ext-link-type="doi" xlink:href="10.1016/j.fldmyc.2014.06.004">http://dx.doi.org/10.1016/j.fldmyc.2014.06.004</ext-link></mixed-citation></ref><ref id="B28"><mixed-citation xmlns:xlink="http://www.w3.org/1999/xlink" xlink:type="simple">
          <person-group><name name-style="western"><surname>Uljé</surname><given-names>CB</given-names></name><name name-style="western"><surname>Bender</surname><given-names>H</given-names></name></person-group> (<year>1997</year>) <article-title>Additional studies in <tp:taxon-name><tp:taxon-name-part taxon-name-part-type="genus">Coprinus</tp:taxon-name-part> <tp:taxon-name-part taxon-name-part-type="infraspecific-rank">subsection</tp:taxon-name-part> <tp:taxon-name-part taxon-name-part-type="subsection">Glabri</tp:taxon-name-part></tp:taxon-name>.</article-title> <source>Persoonia</source> <volume>16</volume>(<issue>3</issue>): <fpage>373</fpage>–<lpage>381</lpage>. <ext-link xlink:type="simple" ext-link-type="uri" xlink:href="http://www.repository.naturalis.nl/record/531692">http://www.repository.naturalis.nl/record/531692</ext-link></mixed-citation></ref><ref id="B9"><mixed-citation xmlns:xlink="http://www.w3.org/1999/xlink" xlink:type="simple">
          <person-group><name name-style="western"><surname>Hussain</surname><given-names>S</given-names></name><name name-style="western"><surname>Afshan</surname><given-names>NS</given-names></name><name name-style="western"><surname>Ahmad</surname><given-names>H</given-names></name></person-group> (<year>2016</year>) <article-title>First record of <italic><tp:taxon-name><tp:taxon-name-part taxon-name-part-type="genus">Parasola</tp:taxon-name-part> <tp:taxon-name-part taxon-name-part-type="species">lilatincta</tp:taxon-name-part></tp:taxon-name></italic> from Pakistan.</article-title> <source>Mycotaxon</source> <volume>131</volume>(<issue>2</issue>): <fpage>317</fpage>–<lpage>323</lpage>. <ext-link xlink:type="simple" ext-link-type="doi" xlink:href="10.5248/131.317">http://dx.doi.org/10.5248/131.317</ext-link></mixed-citation></ref></ref-list></tp:taxon-treatment>
