# Supplementary material for: The genus Parasola in Pakistan with the description of two new species
Source: MycoKeys. 2018 Feb 27;(30):41–60. doi: 10.3897/mycokeys.30.21430 (PMC5904494; doi:10.3897/mycokeys.30.21430)
Supplement: XML Treatment for Parasola auricoma [file mycokeys.30.21430-treatment3.xml]

<!DOCTYPE tp:taxon-treatment
  PUBLIC "-//TaxonX//DTD Taxonomic Treatment Publishing DTD v0 20100105//EN" "tax-treatment-NSO.dtd">
<tp:taxon-treatment xmlns:tp="http://www.plazi.org/taxpub"><tp:treatment-meta><kwd-group><label>Taxon classification</label><kwd><named-content xmlns:xlink="http://www.w3.org/1999/xlink" content-type="kingdom">Fungi</named-content></kwd><kwd><named-content xmlns:xlink="http://www.w3.org/1999/xlink" content-type="order">Agaricales</named-content></kwd><kwd><named-content xmlns:xlink="http://www.w3.org/1999/xlink" content-type="family">Psathyrellaceae</named-content></kwd></kwd-group><mixed-citation publication-type="journal"><person-group><name><surname>Hussain</surname><given-names>Shah</given-names></name><name><surname>Ahmad</surname><given-names>Habib</given-names></name><name><surname>Ullah</surname><given-names>Sadiq</given-names></name><name><surname>Afshan</surname><given-names>Najam-Ul-Sehar</given-names></name><name><surname>Pfister</surname><given-names>Donald H.</given-names></name><name><surname>Sher</surname><given-names>Hassan</given-names></name><name><surname>Ali</surname><given-names>Haidar</given-names></name><name><surname>Khalid</surname><given-names>Abdul N.</given-names></name></person-group><article-title>The genus <italic><tp:taxon-name><tp:taxon-name-part taxon-name-part-type="genus" reg="Parasola">Parasola</tp:taxon-name-part></tp:taxon-name></italic> in Pakistan with the description of two new species</article-title><source>MycoKeys</source><day>27</day><month>2</month><year>2018</year><volume>2018</volume><issue>30</issue><fpage>41</fpage><lpage>60</lpage><pub-id pub-id-type="doi">10.3897/mycokeys.30.21430</pub-id></mixed-citation></tp:treatment-meta><tp:nomenclature><tp:taxon-name>
            <tp:taxon-name-part taxon-name-part-type="genus" reg="Parasola">Parasola</tp:taxon-name-part>
            <tp:taxon-name-part taxon-name-part-type="species" reg="auricoma">auricoma</tp:taxon-name-part>
          </tp:taxon-name><tp:taxon-authority>(Pat.) Redhead, Vilgalys &amp; Hopple, Taxon 50: 235. 2001.</tp:taxon-authority><xref ref-type="fig" rid="F6">Figures 6</xref><xref ref-type="fig" rid="F8">, 8</xref></tp:nomenclature><tp:treatment-sec sec-type="Synonymy" id="SECID0EBLAI"><title>Synonymy.</title><p>
            <italic><tp:taxon-name><tp:taxon-name-part taxon-name-part-type="genus" reg="Coprinus">Coprinus</tp:taxon-name-part> <tp:taxon-name-part taxon-name-part-type="species" reg="auricomus">auricomus</tp:taxon-name-part></tp:taxon-name></italic> Pat., Tab. analyt. Fung. 5: 200, 1886.</p></tp:treatment-sec><tp:treatment-sec sec-type="description" id="SECID0ESLAI"><title>Description.</title><p>Pileus 15–30 mm diam, convex to broadly convex, deeply plicate towards the margin, light grayish-brown (2.5YR 5/2) to grayish reddish-brown (2.5YR 3/2); disc indistinctly umbonate to umbilicate, dark reddish orange (7.5R 4/8) to grayish reddish orange (2.5YR 5/6). Lamellae free and remote, pseudocollarium absent, closed, initially concolorous with pileus, later on dark black, finally losing turgor and collapsing. Stipe 40–65 × 2–5 mm, equal, smooth, central, hollow, without annulus.</p><fig id="F8" position="float" orientation="portrait"><label>Figure 8.</label><caption><p>Anatomical features of <italic><tp:taxon-name><tp:taxon-name-part taxon-name-part-type="genus" reg="Parasola">Parasola</tp:taxon-name-part> <tp:taxon-name-part taxon-name-part-type="species" reg="auricoma">auricoma</tp:taxon-name-part></tp:taxon-name></italic> (<abbrev xmlns:xlink="http://www.w3.org/1999/xlink" xlink:title="University of the Punjab, Lahore, Pakistan" id="ABBRID0EKMAI" xlink:type="simple">LAH</abbrev>-SHP-7). <bold>A</bold> Basidiospores <bold>B</bold> Basidia <bold>C</bold> Cheilocystidia <bold>D</bold> Pileipellis. Scale bars: <bold>A</bold> = 10 µm, <bold>B–D</bold> = 20 µm.</p></caption><graphic xmlns:xlink="http://www.w3.org/1999/xlink" xlink:href="mycokeys-30-041-g008.jpg" position="float" orientation="portrait" xlink:type="simple" id="oo_188438.jpg"/></fig><p>Basidiospores (10.5)12.5–13.5(15.0) × (8.0)8.5–9.5(10.0) × (7.0)8.0–9.0(10.0) μm, on average 12.9 × 9.0 × 8.5 μm, Q<sub>1</sub> = 1.5–1.6, Q<sub>2</sub> = 1.3–1.4, avQ = 1.5; in face view subcylindrical to ellipsoid or ovoid, in side view ellipsoidal to elliptical; with central germ-pore, 2–2.5 μm diam, wall 1.5 µm thick, strong reddish-brown to blackish in KOH. Basidia 30–38 × 7–11 μm, clavate to subcylindrical, 2- or 4-spored. Cheliocystidia 33–45 × 12–25 μm, subclavate to subglobose, abundant. Pleurocystidia 30–40 × 11–15 μm, cylindrical to clavate, pale brown at the base, rare. Sclerocystidia 90–170 × 4–7 μm, dark brown, with acute apex and bulbous base, wall 1.5–2 μm thick. Clamp connection present.</p></tp:treatment-sec><tp:treatment-sec sec-type="material" id="SECID0EFNAI"><title>Specimens examined.</title><p>Pakistan, Khyber Pakhtunkhwa Province, Malakand, Kharkai, alt. 460 m, scattered in grassland under herbaceous plants, 10 August 2014, S. Hussain SHP6 (<abbrev xmlns:xlink="http://www.w3.org/1999/xlink" xlink:title="University of the Punjab, Lahore, Pakistan" id="ABBRID0ELNAI" xlink:type="simple">LAH</abbrev>-SHP-6), 10 August 2014, S. Hussain SHP7 (<abbrev xmlns:xlink="http://www.w3.org/1999/xlink" xlink:title="University of the Punjab, Lahore, Pakistan" id="ABBRID0EPNAI" xlink:type="simple">LAH</abbrev>-SHP-7), <!--PageBreak-->Malakand, Qaldara 10 August 2014, S. Hussain SHP11 (<abbrev xmlns:xlink="http://www.w3.org/1999/xlink" xlink:title="University of the Punjab, Lahore, Pakistan" id="ABBRID0EVNAI" xlink:type="simple">LAH</abbrev>-SHP-11); Khyber Pukhtunkhwa Province, Swat, Kanju Township, alt. 1023 m, 27 July 2017, S. Hussain SHP34 (<abbrev xmlns:xlink="http://www.w3.org/1999/xlink" xlink:title="University of Swat, Pakistan" id="ABBRID0EZNAI" xlink:type="simple">SWAT</abbrev> SHP-34).</p><!--PageBreak--></tp:treatment-sec><tp:treatment-sec><!--Section generated to contain objects referenced in tp:taxon-treatment.--><fig id="F6" position="float" orientation="portrait"><label>Figure 6.</label><caption><p>Basidiomata of <italic><tp:taxon-name><tp:taxon-name-part taxon-name-part-type="genus" reg="Parasola">Parasola</tp:taxon-name-part> <tp:taxon-name-part taxon-name-part-type="species" reg="pseudolactea">pseudolactea</tp:taxon-name-part></tp:taxon-name></italic> sp. nov. <italic><tp:taxon-name><tp:taxon-name-part taxon-name-part-type="genus" reg="Parasola">P.</tp:taxon-name-part> <tp:taxon-name-part taxon-name-part-type="species" reg="auricoma">auricoma</tp:taxon-name-part></tp:taxon-name></italic> and <italic><tp:taxon-name><tp:taxon-name-part taxon-name-part-type="genus" reg="Parasola">P.</tp:taxon-name-part> <tp:taxon-name-part taxon-name-part-type="species" reg="lilatincta">lilatincta</tp:taxon-name-part></tp:taxon-name></italic>. <bold>A</bold> <italic><tp:taxon-name><tp:taxon-name-part taxon-name-part-type="genus" reg="Parasola">Parasola</tp:taxon-name-part> <tp:taxon-name-part taxon-name-part-type="species" reg="pseudolactea">pseudolactea</tp:taxon-name-part></tp:taxon-name></italic> sp. nov. collection SU-412 (HOLOTYPE <abbrev xmlns:xlink="http://www.w3.org/1999/xlink" xlink:title="Hazara University Mansehra, Pakistan" id="ABBRID0EB6BG" xlink:type="simple">HUP</abbrev> SU-412) <bold>B</bold> <italic><tp:taxon-name><tp:taxon-name-part taxon-name-part-type="genus" reg="Parasola">Parasola</tp:taxon-name-part> <tp:taxon-name-part taxon-name-part-type="species" reg="lilatincta">lilatincta</tp:taxon-name-part></tp:taxon-name></italic> collection SHP-8 (<abbrev xmlns:xlink="http://www.w3.org/1999/xlink" xlink:title="Hazara University Mansehra, Pakistan" id="ABBRID0ES6BG" xlink:type="simple">HUP</abbrev>-SHP-8) <bold>C</bold> <italic><tp:taxon-name><tp:taxon-name-part taxon-name-part-type="genus" reg="Parasola">Parasola</tp:taxon-name-part> <tp:taxon-name-part taxon-name-part-type="species" reg="auricoma">auricoma</tp:taxon-name-part></tp:taxon-name></italic> collection SHP7 (<abbrev xmlns:xlink="http://www.w3.org/1999/xlink" xlink:title="University of the Punjab, Lahore, Pakistan" id="ABBRID0EEAAI" xlink:type="simple">LAH</abbrev>-SHP-7). Scale bars: 20 mm.</p></caption><graphic xmlns:xlink="http://www.w3.org/1999/xlink" xlink:href="mycokeys-30-041-g006.jpg" position="float" orientation="portrait" xlink:type="simple" id="oo_188436.jpg"/></fig></tp:treatment-sec></tp:taxon-treatment>
