# Supplementary material for: The genus Parasola in Pakistan with the description of two new species
Source: MycoKeys. 2018 Feb 27;(30):41–60. doi: 10.3897/mycokeys.30.21430 (PMC5904494; doi:10.3897/mycokeys.30.21430)
Supplement: XML Treatment for Parasola lilatincta [file mycokeys.30.21430-treatment4.xml]

<!DOCTYPE tp:taxon-treatment
  PUBLIC "-//TaxonX//DTD Taxonomic Treatment Publishing DTD v0 20100105//EN" "tax-treatment-NSO.dtd">
<tp:taxon-treatment xmlns:tp="http://www.plazi.org/taxpub"><tp:treatment-meta><kwd-group><label>Taxon classification</label><kwd><named-content xmlns:xlink="http://www.w3.org/1999/xlink" content-type="kingdom">Fungi</named-content></kwd><kwd><named-content xmlns:xlink="http://www.w3.org/1999/xlink" content-type="order">Agaricales</named-content></kwd><kwd><named-content xmlns:xlink="http://www.w3.org/1999/xlink" content-type="family">Psathyrellaceae</named-content></kwd></kwd-group><mixed-citation publication-type="journal"><person-group><name><surname>Hussain</surname><given-names>Shah</given-names></name><name><surname>Ahmad</surname><given-names>Habib</given-names></name><name><surname>Ullah</surname><given-names>Sadiq</given-names></name><name><surname>Afshan</surname><given-names>Najam-Ul-Sehar</given-names></name><name><surname>Pfister</surname><given-names>Donald H.</given-names></name><name><surname>Sher</surname><given-names>Hassan</given-names></name><name><surname>Ali</surname><given-names>Haidar</given-names></name><name><surname>Khalid</surname><given-names>Abdul N.</given-names></name></person-group><article-title>The genus <italic><tp:taxon-name><tp:taxon-name-part taxon-name-part-type="genus" reg="Parasola">Parasola</tp:taxon-name-part></tp:taxon-name></italic> in Pakistan with the description of two new species</article-title><source>MycoKeys</source><day>27</day><month>2</month><year>2018</year><volume>2018</volume><issue>30</issue><fpage>41</fpage><lpage>60</lpage><pub-id pub-id-type="doi">10.3897/mycokeys.30.21430</pub-id></mixed-citation></tp:treatment-meta><tp:nomenclature><tp:taxon-name>
            <tp:taxon-name-part taxon-name-part-type="genus" reg="Parasola">Parasola</tp:taxon-name-part>
            <tp:taxon-name-part taxon-name-part-type="species" reg="lilatincta">lilatincta</tp:taxon-name-part>
          </tp:taxon-name><tp:taxon-authority>(Bender &amp; Uljé) Redhead, Vilgalys &amp; Hopple, Taxon 50: 236. 2001.</tp:taxon-authority><xref ref-type="fig" rid="F6">Figures 6</xref><xref ref-type="fig" rid="F9">, 9</xref><!--PageBreak--></tp:nomenclature><tp:treatment-sec sec-type="Synonymy" id="SECID0ELPAI"><title>Synonymy.</title><p>
            <italic><tp:taxon-name><tp:taxon-name-part taxon-name-part-type="genus" reg="Coprinus">Coprinus</tp:taxon-name-part> <tp:taxon-name-part taxon-name-part-type="species" reg="lilatinctus">lilatinctus</tp:taxon-name-part></tp:taxon-name></italic> Bender &amp; Uljé, Persoonia 16: 373, 1997.</p></tp:treatment-sec><tp:treatment-sec sec-type="description" id="SECID0E3PAI"><title>Description.</title><p>Pileus 20–30 mm diam, hemispheric to pulvinate, smooth, deeply plicate towards margin, yellow brown (2.5R 9/2–5R 9/2) to grayish red brown (2.5R 7/2–5R 7/2); disc slightly depressed, brilliant orange (2.5YR 8/12 – 5YR 8/12) to strong orange (2.5YR 6/12–5YR 6/12). Lamellae free, separated from the stipe by pseudocollarium, distant, lamellae edge blackish while faces initially concolorous with the pileus but later on black and finally losing turgor and collapsing. Stipe 40–60 × 1 mm, equal, smooth, white, fragile, without annulus with slightly sub-bulbous base.</p><fig id="F9" position="float" orientation="portrait"><label>Figure 9.</label><caption><p>Anatomical features of <italic><tp:taxon-name><tp:taxon-name-part taxon-name-part-type="genus" reg="Parasola">Parasola</tp:taxon-name-part> <tp:taxon-name-part taxon-name-part-type="species" reg="lilatincta">lilatincta</tp:taxon-name-part></tp:taxon-name></italic> (<abbrev xmlns:xlink="http://www.w3.org/1999/xlink" xlink:title="University of the Punjab, Lahore, Pakistan" id="ABBRID0EUQAI" xlink:type="simple">LAH</abbrev>-SHP-8). <bold>A</bold> Basidiospores <bold>B</bold>Basidia <bold>C</bold> Pleurocystidia <bold>D</bold> Cheilocystidia <bold>E</bold> Pileipellis. Scale bars: <bold>A</bold> = 10 µm, <bold>B–E</bold> = 20 µm.</p></caption><graphic xmlns:xlink="http://www.w3.org/1999/xlink" xlink:href="mycokeys-30-041-g009.jpg" position="float" orientation="portrait" xlink:type="simple" id="oo_188439.jpg"/></fig><p>Basidiospores (12)13–14.5(15.5) × (11.5)12–12.5(13.5) × (6.0)8.5–11(13.5) μm, on average 14.5 × 12.5 × 9.9 μm, Q<sub>1</sub> = 1.1–1.2, Q<sub>2</sub> = 1.2–1.5, avQ = 1.3; in the face view rounded triangular to subglobose, in side view ovoid to amygdaliform, with eccentric germ-pore of 2–2.5 μm diam; wall upto 2 µm thick, dark brown in KOH. Basidia 17–22 × 6–9 μm, 4-spored, cylindrical to clavate, hyaline in KOH. Cheilocystidia 25–29 × 23–26 μm, rounded to globose, rare. Pleurocystidia 34–40 × 11–14 μm, cylindrical to subclavate. Pileipellis of clavate cells, 33–37 × 9–12 μm, with rounded apex, bright yellow at the base. Clamp connections present in most of the tissues. Sclerocystidia absent.</p></tp:treatment-sec><tp:treatment-sec sec-type="material" id="SECID0ERRAI"><title>Specimens examined.</title><p>PAKISTAN, Khyber Pakhtunkhwa Province, Malakand, Qaldara, alt. 430 m, scattered under herbaceous plants, 11 August 2014, S. Hussain SHP-8, SHP-31, SHP-12 (<abbrev xmlns:xlink="http://www.w3.org/1999/xlink" xlink:title="University of the Punjab, Lahore, Pakistan" id="ABBRID0EXRAI" xlink:type="simple">LAH</abbrev> SHP-8; <abbrev xmlns:xlink="http://www.w3.org/1999/xlink" xlink:title="University of the Punjab, Lahore, Pakistan" id="ABBRID0E2RAI" xlink:type="simple">LAH</abbrev> SHP-31; <abbrev xmlns:xlink="http://www.w3.org/1999/xlink" xlink:title="University of the Punjab, Lahore, Pakistan" id="ABBRID0E6RAI" xlink:type="simple">LAH</abbrev> SHP-12); Khyber Pakhtunkhwa Province, Swat, Kanju Township, alt. 1023 m, on road trails, 27 July 2017, S. Hussain SHP35 (<abbrev xmlns:xlink="http://www.w3.org/1999/xlink" xlink:title="University of Swat, Pakistan" id="ABBRID0EDSAI" xlink:type="simple">SWAT</abbrev> SHP-35).</p></tp:treatment-sec><tp:treatment-sec><!--Section generated to contain objects referenced in tp:taxon-treatment.--><fig id="F6" position="float" orientation="portrait"><label>Figure 6.</label><caption><p>Basidiomata of <italic><tp:taxon-name><tp:taxon-name-part taxon-name-part-type="genus" reg="Parasola">Parasola</tp:taxon-name-part> <tp:taxon-name-part taxon-name-part-type="species" reg="pseudolactea">pseudolactea</tp:taxon-name-part></tp:taxon-name></italic> sp. nov. <italic><tp:taxon-name><tp:taxon-name-part taxon-name-part-type="genus" reg="Parasola">P.</tp:taxon-name-part> <tp:taxon-name-part taxon-name-part-type="species" reg="auricoma">auricoma</tp:taxon-name-part></tp:taxon-name></italic> and <italic><tp:taxon-name><tp:taxon-name-part taxon-name-part-type="genus" reg="Parasola">P.</tp:taxon-name-part> <tp:taxon-name-part taxon-name-part-type="species" reg="lilatincta">lilatincta</tp:taxon-name-part></tp:taxon-name></italic>. <bold>A</bold> <italic><tp:taxon-name><tp:taxon-name-part taxon-name-part-type="genus" reg="Parasola">Parasola</tp:taxon-name-part> <tp:taxon-name-part taxon-name-part-type="species" reg="pseudolactea">pseudolactea</tp:taxon-name-part></tp:taxon-name></italic> sp. nov. collection SU-412 (HOLOTYPE <abbrev xmlns:xlink="http://www.w3.org/1999/xlink" xlink:title="Hazara University Mansehra, Pakistan" id="ABBRID0EB6BG" xlink:type="simple">HUP</abbrev> SU-412) <bold>B</bold> <italic><tp:taxon-name><tp:taxon-name-part taxon-name-part-type="genus" reg="Parasola">Parasola</tp:taxon-name-part> <tp:taxon-name-part taxon-name-part-type="species" reg="lilatincta">lilatincta</tp:taxon-name-part></tp:taxon-name></italic> collection SHP-8 (<abbrev xmlns:xlink="http://www.w3.org/1999/xlink" xlink:title="Hazara University Mansehra, Pakistan" id="ABBRID0ES6BG" xlink:type="simple">HUP</abbrev>-SHP-8) <bold>C</bold> <italic><tp:taxon-name><tp:taxon-name-part taxon-name-part-type="genus" reg="Parasola">Parasola</tp:taxon-name-part> <tp:taxon-name-part taxon-name-part-type="species" reg="auricoma">auricoma</tp:taxon-name-part></tp:taxon-name></italic> collection SHP7 (<abbrev xmlns:xlink="http://www.w3.org/1999/xlink" xlink:title="University of the Punjab, Lahore, Pakistan" id="ABBRID0EEAAI" xlink:type="simple">LAH</abbrev>-SHP-7). Scale bars: 20 mm.</p></caption><graphic xmlns:xlink="http://www.w3.org/1999/xlink" xlink:href="mycokeys-30-041-g006.jpg" position="float" orientation="portrait" xlink:type="simple" id="oo_188436.jpg"/></fig></tp:treatment-sec></tp:taxon-treatment>
